# Supplementary material for: Key bacterial taxa determine longitudinal dynamics of aromatic amino acid catabolism in infants’ gut
Source: Gut Microbes. 2023 Jun 25;15(1):2221426. doi: 10.1080/19490976.2023.2221426 (PMC10294742; doi:10.1080/19490976.2023.2221426)
Supplement: Supplemental Material [file KGMI_A_2221426_SM7909.zip]

Archive with 4 entries (3 files):
- Supplemental Material_KMAB_2221426/
- Supplemental Material_KMAB_2221426/Figure S1.eps
- Supplemental Material_KMAB_2221426/Supplementary_Table_1.xlsx
- Supplemental Material_KMAB_2221426/Supplementary_Table_2.xlsx
