# Supplementary material for: Key bacterial taxa determine longitudinal dynamics of aromatic amino acid catabolism in infants’ gut
Source: Gut Microbes. 2023 Jun 25;15(1):2221426. doi: 10.1080/19490976.2023.2221426 (PMC10294742; doi:10.1080/19490976.2023.2221426)
Supplement: Supplemental Material [file KGMI_A_2221426_SM7909.zip › Supplemental Material_KMAB_2221426/Supplementary_Table_1.xlsx]

## Sheet: Table S1
Supplementary Table 1. Repeated measures correlation analyses between faecal metabolites and infant age at sample collection in the CIG cohort subset of exclusively breastfed infants (n=13)1
Metabolite	Rrm	P-value	Number of data points2	Association
Tryptophan	-0.323568	0.000419726	128	Age vs Tryptophan
Phenylalanine	0.160501	0.0866204	128	Age vs Phenylalanine
Tyrosine	-0.0597865	0.525622	128	Age vs Tyrosine
Indolelactic acid	0.506358	7.76919e-09	128	Age vs Indolelactic acid
Phenyllactic acid	0.462853	1.90631e-07	128	Age vs Phenyllactic acid
4-hydroxyphenyllactic acid	0.414055	4.22646e-06	128	Age vs 4-hydroxyphenyllactic acid
Indoleacetic acid	-0.322072	0.0004479	128	Age vs Indoleacetic acid
Phenylacetic acid	0.305682	0.00089323	128	Age vs Phenylacetic acid
4-hydroxyphenylacetic acid	0.407333	6.24378e-06	128	Age vs 4-hydroxyphenylacetic acid
Indolepropionic acid	0.0957123	0.308903	128	Age vs Indolepropionic acid
Phenylpropionic acid	0.165245	0.077589	128	Age vs Phenylpropionic acid
4-hydroxyphenylpropionic acid	0.191572	0.0402694	128	Age vs 4-hydroxyphenylpropionic acid
Indolealdehyde	0.125073	0.182911	128	Age vs Indolealdehyde
Tyramine	0.285932	0.0019501	128	Age vs Tyramine
Tryptamine	-0.161447	0.0847543	128	Age vs Tryptamine
Acetate	0.109755	0.407948	71	Age vs Acetate
Formate	0.211943	0.107071	71	Age vs Formate
Propionate	0.414961	0.00108359	71	Age vs Propionate
Butyrate	0.129038	0.33004	71	Age vs Butyrate
Valerate	0.136195	0.303692	71	Age vs Valerate
Isobutyrate	0.0889644	0.502821	71	Age vs Isobutyrate
Isovalerate	0.354753	0.0058353	71	Age vs Isovalerate
1Data points associated with oral antibiotics or consumption of solid foods were excluded from the analysis. All thirteen infants were singletons, born vaginally at term.
2SCFA concentrations in faeces were assessed approximately at every second sampling and thus the analyses includes fever data points than for the AAA catabolites
