# Supplementary material for: Key bacterial taxa determine longitudinal dynamics of aromatic amino acid catabolism in infants’ gut
Source: Gut Microbes. 2023 Jun 25;15(1):2221426. doi: 10.1080/19490976.2023.2221426 (PMC10294742; doi:10.1080/19490976.2023.2221426)
Supplement: Supplemental Material [file KGMI_A_2221426_SM7909.zip › Supplemental Material_KMAB_2221426/Supplementary_Table_2.xlsx]

## Sheet: Sheet1
Supplementary Table 2. List of species with significant associations to aromatic amino acid catabolites in the CIG cohort.
ASV number	RDP taxonomy	NCBI BLAST of ASV sequence against the 16S rRNA database		Representative strain(s)
		Top hit(s)	% identity
ASV_10	Lachnospiraceae	Ruminococcus gnavus	100	Ruminococcus gnavus CCUG 52279
ASV_20	Klebsiella	Klebsiella pneumoniae	100	Klebsiella pneumoniae subsp. pneumoniae DSM 30104
ASV_38	Klebsiella	Klebsiella pneumoniae	100
ASV_101	Klebsiella	Klebsiella pneumoniae	99.4
ASV_65	Klebsiella	Multiple Klebsiella species (including K. pneumoniae)	99.4
ASV_30	Klebsiella	Klebsiella variicola	100	Klebsiella variicola subsp. variicola DSM 15968
ASV_91	Klebsiella	Multiple Klebsiella species (including K. variicola)	98.8
ASV_24	Enterococcus	Enterococcus faecalis	100	Enterococcus faecalis DSM 2570
ASV_72	Enterococcus lemanii	Enterococcus lemanii	100	Enterococcus lemanii DSM 105069
ASV_34	Enterococcus	Multiple Enterococcus species (including E. faecium)	100	Enterococcus faecium DSM 20477
ASV_71	Enterococcus avium	Multiple Enterococcus species (including E. avium)	99.4	Enterococcus avium DSM 20063
ASV_41	Enterococcus	Multiple Enterococcus species (including E. casseliflavus)	100	Enterococcus casseliflavus DSM 20680
ASV_1	Bifidobacterium longum	Bifidobacterium longum (subsp. infantis)	100	Bifidobacterium longum subsp. infantis DSM 20088
ASV_2	Bifidobacterium breve	Bifidobacterium breve	100	Bifidobacterium breve DSM 20213
ASV_19	Bifidobacterium breve	Bifidobacterium breve	98.6
ASV_3	Bifidobacterium longum	Bifidobacterium longum (subsp. longum)	100	Bifidobacterium longum subsp. longum DSM 20219
ASV_4	Bifidobacterium bifidum	Bifidobacterium bifidum	100	Bifidobacterium bifidum DSM 20456
ASV_89	Bifidobacterium	Bifidobacterium animalis (subsp. lactis), Bifidobacterium pseudolongum	100	Bifidobacterium animalis subsp. lactisDSM 10140
ASV_77	Peptostreptococcus anaerobius	Peptostreptococcus anaerobius	100	Peptostreptococcus anaerobius DSM 2949
ASV_17	Actinomyces urogenitalis	Actinomyces urogenitalis	100	Actinomyces urogenitalis DSM 15434
ASV_13	Collinsella aerofaciens	Collinsella aerofaciens	100	Collinsella aerofaciens DSM 3979
ASV_90	Senegalimassilia	Senegalimassilia anaerobia	99.3	Senegalimassilia anaerobia DSM 25959
ASV_64	Schaalia	Schaalia radingae	100	Schaalia radingae DSM 9169
ASV_49	Eggerthella lenta	Eggerthella lenta	100	Eggerthella lenta DSM 2243
ASV_66	Clostridium sensu stricto	Clostridium paraputrificum	100	Clostridium paraputrificum DSM 2630
ASV_8	Erysipelatoclostridium	Erysipelatoclostridium ramosum	100	Erysipelatoclostridium ramosum DSM 1402
ASV_18	Lacticaseibacillus	Lacticaseibacillus casei, Lacticaseibacillus paracasei, Lacticaseibacillus ramnosus, Lacticaseibacillus zeae	100	Lacticaseibacillus casei DSM 20011, Lacticaseibacillus paracasei DSM 20006, Lacticaseibacillus ramnosus DSM 20021
